# Supplementary material for: Combined Effects of Physical Activity and Diet on Cancer Patients: A Systematic Review and Meta-Analysis
Source: Nutrients. 2024 Jun 2;16(11):1749. doi: 10.3390/nu16111749 (PMC11175154; doi:10.3390/nu16111749)
Supplement: Supplementary file 1 [file nutrients-16-01749-s001.zip]

Archive with 2 entries (2 files):
- Supplement S1.pdf
- Supplement S2.xlsx
