# Supplementary material for: Combined Effects of Physical Activity and Diet on Cancer Patients: A Systematic Review and Meta-Analysis
Source: Nutrients. 2024 Jun 2;16(11):1749. doi: 10.3390/nu16111749 (PMC11175154; doi:10.3390/nu16111749)
Supplement: Supplementary file 1 [file nutrients-16-01749-s001.zip › Supplement S2.xlsx]

## Sheet: GRADE analysis
	Summary of findings table accrding to GRADE analysis								Evaluation components to lower quality						Evaluation components to higher quality
No	Outcome	Standardized or mean difference (95% CI)	Number of entries	Number of Participants Exercise/Physical activity	Number of Participants Control	Quality of evidence (GRADE)	Comments	Outcome	Methodological design start point	Risk of bias	Inconsistency of results	Indirectness	Imprecision	Publication bias	Large effect	Dose response	Confounding
1	Exercise+Diet vs. Control BMI	MD: -0.67, CI: -1.09, -0.25	11	1034	1015	Moderate ⨁⨁⨁◯	We are moderately confident in the effect estimate: The true effect is likely to be close to the estimate of the effect, but there is a possibility that it is substantially different	Exercise+Diet vs. Control BMI	Randomized controlled trials: High quality	8 (73%) of the 11 of the included studies display high risk of bias, two studies (18%) display low risk of bias, and one (9%) some concerns risk of bias. Downgrade one level	Even though we used a random effect model meta-analysis, we consider >75% heterogeneity as an index of inconsistency. I2=38%, p=0.10, low heterogeneity. No downgrade	All of the studies do display as a primary aim, very similar to the systematic review aim. Therefore, the available evidence is applicable to our research question. No downgrade	1. The overall sample size is low (n=2049), therefore, the optimal information size is met. 2. The confidence interval of the overall effect excludes the "favor control" values. The confidence interval represents the true underlying effect. No downgrade	The studies in this meta-analysis do not suffer from important limitations, the evidence is direct and consistent. No major funding from the industry. No publication bias in the funnel plots. No downgrade	There is no consistency of the effect accross the studies. There is no indirect evidence to support large magnitude. No upgrade	No evidence for a dose response effect. No upgrade	We found no confounding factors that indicate upgrading
2	Exercise+Diet vs. Control Body Weight	MD: -2.88, CI: -4.30, -1.25	23	1540	1474	Low ⨁⨁◯◯	Our confidence in the effect estimate is limited: The true effect may be substantially different from the estimate of the effect.	Exercise+Diet vs. Control Body Weight	Randomized controlled trials: High quality	17 (81%) of the 21 of the included studies display high risk of bias, one study (5%) display low risk of bias, and three (14%) some concerns risk of bias. Downgrade one level	Even though we used a random effect model meta-analysis, we consider >75% heterogeneity as an index of inconsistency. I2=86%, p<0.01, considerable heterogeneity. Downgrade one level	All of the studies do display as a primary aim, very similar to the systematic review aim. Therefore, the available evidence is applicable to our research question. No downgrade	1. The overall sample size is low (n=3014), therefore, the optimal information size is met. 2. The confidence interval of the overall effect does excludes the "favor control" values. The confidence interval represents the true underlying effect. No downgrade	The studies in this meta-analysis do not suffer from important limitations, the evidence is direct and consistent. No major funding from the industry. No publication bias in the funnel plots. No downgrade	There is no consistency of the effect accross the studies. There is no indirect evidence to support large magnitude. No upgrade	No evidence for a dose response effect. No upgrade	We found no confounding factors that indicate upgrading
3	Exercise+Diet vs. Control Fat mass	MD: -2.85, CI: -4.45, -1.25	10	366	331	Low ⨁⨁◯◯	Our confidence in the effect estimate is limited: The true effect may be substantially different from the estimate of the effect.	Exercise+Diet vs. Control Fat mass	Randomized controlled trials: High quality	7 (70%) of the 10 of the included studies display high risk of bias, and three (30%) some concerns risk of bias. Downgrade one level	Even though we used a random effect model meta-analysis, we consider >79% heterogeneity as an index of inconsistency. I2=79%, p<0.01, considerable heterogeneity. Downgrade one level	All of the studies do display as a primary aim, very similar to the systematic review aim. Therefore, the available evidence is applicable to our research question. No downgrade	1. The overall sample size is low (n=697), therefore, the optimal information size is met. 2. The confidence interval of the overall effect does excludes the "favor control" values. The confidence interval represents the true underlying effect. No downgrade	The studies in this meta-analysis do not suffer from important limitations, the evidence is direct and consistent. No major funding from the industry. No publication bias in the funnel plots. No downgrade	There is no consistency of the effect accross the studies. There is no indirect evidence to support large magnitude. No upgrade	No evidence for a dose response effect. No upgrade	We found no confounding factors that indicate upgrading
4	Exercise+Diet vs. Control Fat Free mass	MD: -1.04, CI: -1.84, -0.23	12	385	354	Moderate ⨁⨁⨁◯	We are moderately confident in the effect estimate: The true effect is likely to be close to the estimate of the effect, but there is a possibility that it is substantially different	Exercise+Diet vs. Control Fat Free mass	Randomized controlled trials: High quality	9 (82%) of the 11 of the included studies display high risk of bias, and two (18%) some concerns risk of bias. Downgrade one level	Even though we used a random effect model meta-analysis, we consider >75% heterogeneity as an index of inconsistency. I2=74%, p<0.01, not considerable heterogeneity. No downgrade	All of the studies do display as a primary aim, very similar to the systematic review aim. Therefore, the available evidence is applicable to our research question. No downgrade	1. The overall sample size is low (n=739), therefore, the optimal information size is met. 2. The confidence interval of the overall effect does excludes the "favor control" values. The confidence interval represents the true underlying effect. No downgrade	The studies in this meta-analysis do not suffer from important limitations, the evidence is direct and consistent. No major funding from the industry. No publication bias in the funnel plots. No downgrade	There is no consistency of the effect accross the studies. There is no indirect evidence to support large magnitude. No upgrade	No evidence for a dose response effect. No upgrade	We found no confounding factors that indicate upgrading
5	Exercise+Diet vs. Control Insulin	SMD: -0.41, CI: -0.74, -0.08	6	175	147	Moderate ⨁⨁⨁◯	We are moderately confident in the effect estimate: The true effect is likely to be close to the estimate of the effect, but there is a possibility that it is substantially different	Exercise+Diet vs. Control Insulin	Randomized controlled trials: High quality	5 (83%) of the 6 of the included studies display high risk of bias, and two (17%) some concerns risk of bias. Downgrade one level	Even though we used a random effect model meta-analysis, we consider >75% heterogeneity as an index of inconsistency. I2=45%, p>0.10, low heterogeneity. No downgrade	All of the studies do display as a primary aim, very similar to the systematic review aim. Therefore, the available evidence is applicable to our research question. No downgrade	1. The overall sample size is low (n=322), therefore, the optimal information size is not met. 2. The confidence interval of the overall effect does excludes the "favor control" values. The confidence interval represents the true underlying effect. No downgrade due to the confidence interval exclusion of "favor control" values	The studies in this meta-analysis do not suffer from important limitations, the evidence is direct and consistent. No major funding from the industry. No publication bias in the funnel plots. No downgrade	There is no consistency of the effect accross the studies. There is no indirect evidence to support large magnitude. No upgrade	No evidence for a dose response effect. No upgrade	We found no confounding factors that indicate upgrading
6	Exercise+Diet vs. Control HOMA-IR	MD: -0.55, CI: -0.77, -0.33	4	119	119	Moderate ⨁⨁⨁◯	We are moderately confident in the effect estimate: The true effect is likely to be close to the estimate of the effect, but there is a possibility that it is substantially different	Exercise+Diet vs. Control HOMA-IR	Randomized controlled trials: High quality	3 (75%) of the 4 of the included studies display high risk of bias, and one (25%) some concerns risk of bias. Downgrade one level	Even though we used a random effect model meta-analysis, we consider >75% heterogeneity as an index of inconsistency. I2=0%, p>0.10, low heterogeneity. No downgrade	All of the studies do display as a primary aim, very similar to the systematic review aim. Therefore, the available evidence is applicable to our research question. No downgrade	1. The overall sample size is low (n=238), therefore, the optimal information size is not met. 2. The confidence interval of the overall effect does excludes the "favor control" values. The confidence interval represents the true underlying effect. No downgrade due to the confidence interval exclusion of "favor control" values	The studies in this meta-analysis do not suffer from important limitations, the evidence is direct and consistent. No major funding from the industry. No publication bias in the funnel plots. No downgrade	There is no consistency of the effect accross the studies. There is no indirect evidence to support large magnitude. No upgrade	No evidence for a dose response effect. No upgrade	We found no confounding factors that indicate upgrading
7	Exercise+Diet vs. Control C-reactive protein	MD: -0.97, CI: -1.88, -0.06	5	142	111	Moderate ⨁⨁⨁◯	We are moderately confident in the effect estimate: The true effect is likely to be close to the estimate of the effect, but there is a possibility that it is substantially different	Exercise+Diet vs. Control C-reactive protein	Randomized controlled trials: High quality	4 (80%) of the 5 of the included studies display high risk of bias, and one (20%) some concerns risk of bias. Downgrade one level	Even though we used a random effect model meta-analysis, we consider >75% heterogeneity as an index of inconsistency. I2=69%, p=0.01, not considerable heterogeneity. No downgrade	All of the studies do display as a primary aim, very similar to the systematic review aim. Therefore, the available evidence is applicable to our research question. No downgrade	1. The overall sample size is low (n=253), therefore, the optimal information size is not met. 2. The confidence interval of the overall effect does excludes the "favor control" values. The confidence interval represents the true underlying effect. No downgrade due to the confidence interval exclusion of "favor control" values	The studies in this meta-analysis do not suffer from important limitations, the evidence is direct and consistent. No major funding from the industry. No publication bias in the funnel plots. No downgrade	There is no consistency of the effect accross the studies. There is no indirect evidence to support large magnitude. No upgrade	No evidence for a dose response effect. No upgrade	We found no confounding factors that indicate upgrading
8	Exercise+Diet vs. Control HDL	SMD: 0.34, CI: 0.07, 0.61	6	192	168	Moderate ⨁⨁⨁◯	We are moderately confident in the effect estimate: The true effect is likely to be close to the estimate of the effect, but there is a possibility that it is substantially different	Exercise+Diet vs. Control HDL	Randomized controlled trials: High quality	5 (83%) of the 6 of the included studies display high risk of bias, and two (17%) some concerns risk of bias. Downgrade one level	Even though we used a random effect model meta-analysis, we consider >75% heterogeneity as an index of inconsistency. I2=29%, p>0.10, low heterogeneity. No downgrade	All of the studies do display as a primary aim, very similar to the systematic review aim. Therefore, the available evidence is applicable to our research question. No downgrade	1. The overall sample size is low (n=360), therefore, the optimal information size is not met. 2. The confidence interval of the overall effect does excludes the "favor control" values. The confidence interval represents the true underlying effect. No downgrade due to the confidence interval exclusion of "favor control" values	The studies in this meta-analysis do not suffer from important limitations, the evidence is direct and consistent. No major funding from the industry. No publication bias in the funnel plots. No downgrade	There is no consistency of the effect accross the studies. There is no indirect evidence to support large magnitude. No upgrade	No evidence for a dose response effect. No upgrade	We found no confounding factors that indicate upgrading
9	Exercise+Diet vs. Control Triglycerides	SMD: -0.38, CI: -0.62, -0.14	5	149	128	Moderate ⨁⨁⨁◯	We are moderately confident in the effect estimate: The true effect is likely to be close to the estimate of the effect, but there is a possibility that it is substantially different	Exercise+Diet vs. Control Triglycerides	Randomized controlled trials: High quality	4 (80%) of the 5 of the included studies display high risk of bias, and one (20%) some concerns risk of bias. Downgrade one level	Even though we used a random effect model meta-analysis, we consider >75% heterogeneity as an index of inconsistency. I2=0%, p>0.10, low heterogeneity. No downgrade	All of the studies do display as a primary aim, very similar to the systematic review aim. Therefore, the available evidence is applicable to our research question. No downgrade	1. The overall sample size is low (n=277), therefore, the optimal information size is not met. 2. The confidence interval of the overall effect does excludes the "favor control" values. The confidence interval represents the true underlying effect. No downgrade due to the confidence interval exclusion of "favor control" values	The studies in this meta-analysis do not suffer from important limitations, the evidence is direct and consistent. No major funding from the industry. No publication bias in the funnel plots. No downgrade	There is no consistency of the effect accross the studies. There is no indirect evidence to support large magnitude. No upgrade	No evidence for a dose response effect. No upgrade	We found no confounding factors that indicate upgrading
10	Exercise+Diet vs. Control QoL physical component summary score	SMD: 0.20, CI: 0.09, 0.31	9	683	675	Moderate ⨁⨁⨁◯	We are moderately confident in the effect estimate: The true effect is likely to be close to the estimate of the effect, but there is a possibility that it is substantially different	Exercise+Diet vs. Control QoL physical component summary score	Randomized controlled trials: High quality	8 (89%) of the 9 of the included studies display high risk of bias, and one (11%) some concerns risk of bias. Downgrade one level	Even though we used a random effect model meta-analysis, we consider >75% heterogeneity as an index of inconsistency. I2=0%, p>0.10, low heterogeneity. No downgrade	All of the studies do display as a primary aim, very similar to the systematic review aim. Therefore, the available evidence is applicable to our research question. No downgrade	1. The overall sample size is low (n=1358), therefore, the optimal information size is met. 2. The confidence interval of the overall effect does excludes the "favor control" values. The confidence interval represents the true underlying effect. No downgrade	The studies in this meta-analysis do not suffer from important limitations, the evidence is direct and consistent. No major funding from the industry. No publication bias in the funnel plots. No downgrade	There is no consistency of the effect accross the studies. There is no indirect evidence to support large magnitude. No upgrade	No evidence for a dose response effect. No upgrade	We found no confounding factors that indicate upgrading
11	Exercise+Diet vs. Control QoL physical functioning	SMD: 0.18, CI: 0.06, 0.29	5	565	577	Moderate ⨁⨁⨁◯	We are moderately confident in the effect estimate: The true effect is likely to be close to the estimate of the effect, but there is a possibility that it is substantially different	Exercise+Diet vs. Control QoL physical functioning	Randomized controlled trials: High quality	100% the included studies display high risk of bias. Downgrade one level	Even though we used a random effect model meta-analysis, we consider >75% heterogeneity as an index of inconsistency. I2=0%, p>0.10, low heterogeneity. No downgrade	All of the studies do display as a primary aim, very similar to the systematic review aim. Therefore, the available evidence is applicable to our research question. No downgrade	1. The overall sample size is low (n=1142), therefore, the optimal information size is met. 2. The confidence interval of the overall effect does excludes the "favor control" values. The confidence interval represents the true underlying effect. No downgrade	The studies in this meta-analysis do not suffer from important limitations, the evidence is direct and consistent. No major funding from the industry. No publication bias in the funnel plots. No downgrade	There is no consistency of the effect accross the studies. There is no indirect evidence to support large magnitude. No upgrade	No evidence for a dose response effect. No upgrade	We found no confounding factors that indicate upgrading
12	Exercise+Diet vs. Control FACT general	MD: 4.41, CI: 1.34, 7.48	3	121	123	Moderate ⨁⨁⨁◯	We are moderately confident in the effect estimate: The true effect is likely to be close to the estimate of the effect, but there is a possibility that it is substantially different	Exercise+Diet vs. Control FACT general	Randomized controlled trials: High quality	100% the included studies display high risk of bias. Downgrade one level	Even though we used a random effect model meta-analysis, we consider >75% heterogeneity as an index of inconsistency. I2=0%, p>0.10, low heterogeneity. No downgrade	All of the studies do display as a primary aim, very similar to the systematic review aim. Therefore, the available evidence is applicable to our research question. No downgrade	1. The overall sample size is low (n=244), therefore, the optimal information size is not met. 2. The confidence interval of the overall effect does excludes the "favor control" values. The confidence interval represents the true underlying effect. No downgrade due to the confidence interval exclusion of "favor control" values	The studies in this meta-analysis do not suffer from important limitations, the evidence is direct and consistent. No major funding from the industry. No publication bias in the funnel plots. No downgrade	There is no consistency of the effect accross the studies. There is no indirect evidence to support large magnitude. No upgrade	No evidence for a dose response effect. No upgrade	We found no confounding factors that indicate upgrading
13	Exercise+Diet vs. Control Depression	MD: -0.99, CI: -1.92, -0.06	3	197	194	Moderate ⨁⨁⨁◯	We are moderately confident in the effect estimate: The true effect is likely to be close to the estimate of the effect, but there is a possibility that it is substantially different	Exercise+Diet vs. Control Depression	Randomized controlled trials: High quality	100% the included studies display high risk of bias. Downgrade one level	Even though we used a random effect model meta-analysis, we consider >75% heterogeneity as an index of inconsistency. I2=47%, p>0.10, low heterogeneity. No downgrade	All of the studies do display as a primary aim, very similar to the systematic review aim. Therefore, the available evidence is applicable to our research question. No downgrade	1. The overall sample size is low (n=391), therefore, the optimal information size is not met. 2. The confidence interval of the overall effect does excludes the "favor control" values. The confidence interval represents the true underlying effect. No downgrade due to the confidence interval exclusion of "favor control" values	The studies in this meta-analysis do not suffer from important limitations, the evidence is direct and consistent. No major funding from the industry. No publication bias in the funnel plots. No downgrade	There is no consistency of the effect accross the studies. There is no indirect evidence to support large magnitude. No upgrade	No evidence for a dose response effect. No upgrade	We found no confounding factors that indicate upgrading
